# Supplementary material for: Identification of sources of lead exposure in French children by lead isotope analysis: a cross-sectional study
Source: Environ Health. 2011 Aug 28;10:75. doi: 10.1186/1476-069X-10-75 (PMC3176150; doi:10.1186/1476-069X-10-75)
Supplement: Additional file 1 — Intercalibration results. This file contains results for the intercalibration between The LERES laboratory where environmental samples were analyzed and Lariboisière laboratory were blood samples were analyzed. Results were displayed for the six isotope ratios of lead. [file 1476-069X-10-75-S1.XLS]

## Sheet: Intercalibration
	Lariboisière	LERES	Lariboisière	LERES	Lariboisière	LERES	Lariboisière	LERES	Lariboisière	LERES	Lariboisière	LERES
	point 1		point 2		point 3		point 4		point 5		point 6
Sample:	1 LRB	1 LERES	2 LRB	2 LERES	3 LRB	3 LERES	4 LRB	4 LERES	5 LRB	5 LERES	6 LRB	6 LERES
207 /206	0.853123	0.850709	0.869059	0.870952	0.872991	0.873926	0.864547	0.866961	0.866459	0.865496	0.853694	0.852772
SD 207/206	0.0030601	0.00163412	0.00230179	0.00378868	0.00287586	0.00191551	0.00306853	0.00136008	0.00230803	0.00264365	0.00440933	0.00181309
208/206	2.09083	2.08942	2.10972	2.11345	2.11941	2.1141	2.10562	2.11162	2.11393	2.10668	2.09223	2.08806
SD 208/206	0.00891936	0.00458331	0.0047428	0.0091398	0.0100735	0.0084635	0.00978925	0.00431763	0.00749152	0.00546275	0.0110548	0.00450923
206/204	NVS*	NVS	17.9224	17.8277	17.8037	17.8292	18.0016	17.9802	17.949	18.114	18.2722	18.3473
SD 206/204	NVS	NVS	0.0643807	0.127051	0.0585539	0.0545211	0.0405496	0.0836064	0.0872551	0.130714	0.0830191	0.107815
208/207	2.45079	2.45609	2.42757	2.42658	2.42775	2.41908	2.43553	2.43565	2.43971	2.43407	2.45083	2.44856
SD 208/207	0.00836414	0.00469806	0.00710599	0.00752487	0.00799285	0.0083044	0.005034	0.00594997	0.0080263	0.00907866	0.0109166	0.00396841
207/204	15.5655	15.6424	15.5757	15.5268	15.5425	15.5814	15.5633	15.5882	15.5521	15.6776	15.5988	15.6461
SD 207/204	0.0618277	0.0509533	0.0563533	0.0751973	0.0436273	0.0539658	0.0512718	0.0812987	0.0615681	0.118948	0.0889369	0.0949002
208/204	38.1477	38.4191	37.811	37.6773	37.7334	37.6926	37.9047	37.9676	37.9427	38.1604	38.2296	38.3105
SD 208/204	0.183562	0.147918	0.115964	0.18189	0.180211	0.137803	0.155222	0.162607	0.148213	0.298712	0.168044	0.189945
* NVS: Sample not validated

## Sheet: 207_206
		IR 207/206	SD
point 1	1 PT
	1 LRB	0.853123	0.0030601
	1 LERES	0.850709	0.00163412
point 2	2 PT
	2 LRB	0.869059	0.00230179
	2 LERES	0.870952	0.00378868
point 3	3 PT
	3 LRB	0.872991	0.00287586
	3 LERES	0.873926	0.00191551
point 4	4 PT
	4 LRB	0.864547	0.00306853
	4 LERES	0.866961	0.00136008
point 5	5 PT
	5 LRB	0.866459	0.00230803
	5 LERES	0.865496	0.00264365
point 6	6 PT
	6 LRB	0.853694	0.00440933
	6 LERES	0.852772	0.00181309

## Sheet: 208_206
		IR 208/206	SD
point 1	1 PT
	1 LRB	2.09083	0.00891936
	1 LERES	2.08942	0.00458331
point 2	2 PT
	2 LRB	2.10972	0.0047428
	2 LERES	2.11345	0.0091398
point 3	3 PT
	3 LRB	2.11941	0.0100735
	3 LERES	2.1141	0.0084635
point 4	4 PT
	4 LRB	2.10562	0.00978925
	4 LERES	2.11162	0.00431763
point 5	5 PT
	5 LRB	2.11393	0.00749152
	5 LERES	2.10668	0.00546275
point 6	6 PT
	6 LRB	2.09223	0.0110548
	6 LERES	2.08806	0.00450923

## Sheet: 206_204
		IR 206/204	SD
point 1	1 PT
	1 LRB
	1 LERES
point 2	2 PT
	2 LRB	17.9224	0.0643807
	2 LERES	17.8277	0.127051
point 3	3 PT
	3 LRB	17.8037	0.0585539
	3 LERES	17.8292	0.0545211
point 4	4 PT
	4 LRB	18.0016	0.0405496
	4 LERES	17.9802	0.0836064
point 5	5 PT
	5 LRB	17.949	0.0872551
	5 LERES	18.114	0.130714
point 6	6 PT
	6 LRB	18.2722	0.0830191
	6 LERES	18.3473	0.107815

## Sheet: 208_207
		IR 208/207	SD
point 1	1 PT
	1 LRB	2.45079	0.00836414
	1 LERES	2.45609	0.00469806
point 2	2 PT
	2 LRB	2.42757	0.00710599
	2 LERES	2.42658	0.00752487
point 3	3 PT
	3 LRB	2.42775	0.00799285
	3 LERES	2.41908	0.0083044
point 4	4 PT
	4 LRB	2.43553	0.005034
	4 LERES	2.43565	0.00594997
point 5	5 PT
	5 LRB	2.43971	0.0080263
	5 LERES	2.43407	0.00907866
point 6	6 PT
	6 LRB	2.45083	0.0109166
	6 LERES	2.44856	0.00396841

## Sheet: 207_204
		IR 207/204	SD
point 1	1 PT
	1 LRB	15.5655	0.0618277
	1 LERES	15.6424	0.0509533
point 2	2 PT
	2 LRB	15.5757	0.0563533
	2 LERES	15.5268	0.0751973
point 3	3 PT
	3 LRB	15.5425	0.0436273
	3 LERES	15.5814	0.0539658
point 4	4 PT
	4 LRB	15.5633	0.0512718
	4 LERES	15.5882	0.0812987
point 5	5 PT
	5 LRB	15.5521	0.0615681
	5 LERES	15.6776	0.118948
point 6	6 PT
	6 LRB	15.5988	0.0889369
	6 LERES	15.6461	0.0949002

## Sheet: 208_204
		IR 208/204	SD
point 1	1 PT
	1 LRB	38.1477	0.183562
	1 LERES	38.4191	0.147918
point 2	2 PT
	2 LRB	37.811	0.115964
	2 LERES	37.6773	0.18189
point 3	3 PT
	3 LRB	37.7334	0.180211
	3 LERES	37.6926	0.137803
point 4	4 PT
	4 LRB	37.9047	0.155222
	4 LERES	37.9676	0.162607
point 5	5 PT
	5 LRB	37.9427	0.148213
	5 LERES	38.1604	0.298712
point 6	6 PT
	6 LRB	38.2296	0.168044
	6 LERES	38.3105	0.189945
